# Supplementary material for: Predicting 30-Day Postoperative Mortality and American Society of Anesthesiologists Physical Status Using Retrieval-Augmented Large Language Models: Development and Validation Study
Source: J Med Internet Res. 2025 Jun 3;27:e75052. doi: 10.2196/75052 (PMC12174870; doi:10.2196/75052)
Supplement: Multimedia Appendix 1 [file jmir_v27i1e75052_app1.xlsx]

## Sheet: 工作表1
Feature	Lower limit	Lower limit
Body weight (kg)	25	200
Body height (cm)	120	250
Body mass index (kg · m-2)		100
Body temperature (Co)	32	42
Pulse oximeter (%)	0	100
Heart rate (min-1)	0	250
Respiratory rate (min-1)	0	35
Systolic blood pressure (mmHg)	0	300
Diastolic blood pressure (mmHg)	0	300
Hemoglobin (g/dL)		25
Hematocrit (%)		75
Blood sugar (mg/dL)		1,000
Potassium (mmol/L)		10
