# Supplementary material for: Predicting 30-Day Postoperative Mortality and American Society of Anesthesiologists Physical Status Using Retrieval-Augmented Large Language Models: Development and Validation Study
Source: J Med Internet Res. 2025 Jun 3;27:e75052. doi: 10.2196/75052 (PMC12174870; doi:10.2196/75052)
Supplement: Multimedia Appendix 3 [file jmir_v27i1e75052_app3.xlsx]

## Sheet: Table S1
Task: Mortality Prediction
Method	Accuracy (95% CI)	Binary Precision (95% CI)	Binary Recall (95% CI)	Binary F1 (95% CI)	Weighted Precision (95% CI)	Weighted Recall (95% CI)	Weighted F1 (95% CI)	Specificity (95% CI)	Micro F1 (95% CI)	Macro F1 (95% CI)	Weighted AUROC	Weighted AUPRC (95% CI)
Random Forest w/ Grid Search	0.9510 (0.9481 - 0.9539)	0.2410 (0.2218 - 0.2602)	0.6979 (0.6979 - 0.6979)	0.3583 (0.3391 - 0.3775)	0.9790 (0.9763 - 0.9817)	0.9510 (0.9444 - 0.9576)	0.9625 (0.9566 - 0.9684)	0.9561 (0.9540 - 0.9582)	0.9510 (0.9380 - 0.9640)	0.6664 (0.6643 - 0.6685)	0.9400 (0.9397 - 0.9403)	0.3917 (0.3760 - 0.4074)
Random Forest w/ Randomized Search	0.9788 (0.9766 - 0.9810)	0.4474 (0.4360 - 0.4588)	0.3542 (0.3259 - 0.3825)	0.3953 (0.3791 - 0.4115)	0.9766 (0.9740 - 0.9792)	0.9788 (0.9609 - 0.9967)	0.9776 (0.9703 - 0.9849)	0.9913 (0.9901 - 0.9925)	0.9788 (0.9647 - 0.9929)	0.6923 (0.6649 - 0.7197)	0.9357 (0.9354 - 0.9360)	0.3723 (0.3723 - 0.3723)
SVM w/ Grid search	0.8981 (0.8966 - 0.8996)	0.1446 (0.1385 - 0.1507)	0.8542 (0.8437 - 0.8647)	0.2474 (0.2275 - 0.2673)	0.9801 (0.9785 - 0.9817)	0.8981 (0.8937 - 0.9025)	0.9317 (0.9090 - 0.9544)	0.8991 (0.8988 - 0.8994)	0.8981 (0.8877 - 0.9085)	0.5964 (0.5691 - 0.6237)	0.8718 (0.8701 - 0.8735)	0.1061 (0.0881 - 0.1241)
SVM w/ Randomized search	0.8981 (0.8966 - 0.8996)	0.1446 (0.1385 - 0.1507)	0.8542 (0.8437 - 0.8647)	0.2474 (0.2275 - 0.2673)	0.9801 (0.9792 - 0.9810)	0.8981 (0.8876 - 0.9086)	0.9317 (0.9108 - 0.9526)	0.8991 (0.8975 - 0.9007)	0.8981 (0.8732 - 0.9230)	0.5964 (0.5952 - 0.5976)	0.5000 (0.4985 - 0.5015)	0.5098 (0.4839 - 0.5357)
XGBoost w/ Grid Search	0.9245 (0.9235 - 0.9255)	0.1829 (0.1677 - 0.1981)	0.8229 (0.7965 - 0.8493)	0.2992 (0.2879 - 0.3105)	0.9803 (0.9797 - 0.9809)	0.9245 (0.9211 - 0.9279)	0.9471 (0.9259 - 0.9683)	0.9265 (0.9250 - 0.9280)	0.9245 (0.9137 - 0.9353)	0.6297 (0.6246 - 0.6348)	0.9417 (0.9417 - 0.9417)	0.3922 (0.3887 - 0.3957)
XGBoost w/ Randomized Search	0.9822 (0.9817 - 0.9827)	0.5738 (0.5571 - 0.5905)	0.3646 (0.3379 - 0.3913)	0.4459 (0.4176 - 0.4642)	0.9793 (0.9774 - 0.9812)	0.9822 (0.9685 - 0.9959)	0.9803 (0.9784 - 0.9823)	0.9946 (0.9932 - 0.9960)	0.9822 (0.9745 - 0.9899)	0.7184 (0.6965 - 0.7403)	0.9477 (0.9452 - 0.9502)	0.3916 (0.3674 - 0.4158)
Logistic Regression w/ Grid Search	0.9139 (0.9128 - 0.9150)	0.1590 (0.1418 - 0.1762)	0.7917 (0.7882 - 0.7952)	0.2648 (0.2492 - 0.2804)	0.9791 (0.9769 - 0.9813)	0.9139 (0.9019 - 0.9259)	0.9407 (0.9257 - 0.9557)	0.9163 (0.9158 - 0.9168)	0.9139 (0.8907 - 0.9371)	0.6095 (0.5988 - 0.6202)	0.9026 (0.9012 - 0.9040)	0.3436 (0.3249 - 0.3623)
Logistic Regression w/ Randomized Search	0.9104 (0.9076 - 0.9132)	0.1617 (0.1402 - 0.1832)	0.8542 (0.8538 - 0.8546)	0.2720 (0.2647 - 0.2793)	0.9804 (0.9788 - 0.9820)	0.9104 (0.8916 - 0.9292)	0.9389 (0.9330 - 0.9448)	0.9115 (0.9114 - 0.9116)	0.9104 (0.9023 - 0.9185)	0.6121 (0.5842 - 0.6400)	0.9022 (0.9001 - 0.9043)	0.3437 (0.3436 - 0.3438)
preliminary experiment llama 3.1-8B w5-Shot	0.6224 (0.6221 - 0.6227)	0.0413 (0.0246 - 0.0580)	0.8229 (0.8031 - 0.8427)	0.0787 (0.0680 - 0.0894)	0.9756 (0.9735 - 0.9777)	0.6224 (0.6221 - 0.6225)	0.7491 (0.7433 - 0.7549)	0.6184 (0.6168 - 0.6200)	0.6224 (0.6075 - 0.6373)	0.4206 (0.3985 - 0.4427)	0.6894 (0.6867 - 0.6921)	0.4959 (0.4828 - 0.5090)
preliminary experiment llama 3.2-3B w5-Shot	0.1745 (0.1728 - 0.1762)	0.0225 (0.0092 - 0.0358)	0.9688 (0.9674 - 0.9702)	0.0440 (0.0163 - 0.0717)	0.9770 (0.9747 - 0.9793)	0.1745 (0.1599 - 0.1891)	0.2692 (0.2644 - 0.2740)	0.1587 (0.1583 - 0.1591)	0.1745 (0.1640 - 0.1850)	0.1588 (0.1292 - 0.1884)	0.5637 (0.5621 - 0.5653)	0.4311 (0.4253 - 0.4369)
preliminary experiment llama 3.1-8B w9-Shot	0.6440 (0.6424 - 0.6456)	0.0463 (0.0268 - 0.0658)	0.8750 (0.8743 - 0.8757)	0.0879 (0.0599 - 0.1159)	0.9775 (0.9756 - 0.9794)	0.6440 (0.6246 - 0.6634)	0.7653 (0.7459 - 0.7847)	0.6394 (0.6385 - 0.6403)	0.6440 (0.6176 - 0.6704)	0.4334 (0.4179 - 0.4489)	0.7572 (0.7566 - 0.7578)	0.4985 (0.4969 - 0.5001)
preliminary experiment llama 3.2-3B w9-Shot	0.3293 (0.3271 - 0.3315)	0.0275 (0.0035 - 0.0515)	0.9688 (0.9417 - 0.9959)	0.0536 (0.0476 - 0.0596)	0.9790 (0.9780 - 0.9800)	0.3293 (0.3085 - 0.3501)	0.4722 (0.4684 - 0.4760)	0.3165 (0.3138 - 0.3192)	0.3293 (0.3232 - 0.3354)	0.2671 (0.2597 - 0.2745)	0.6426 (0.6421 - 0.6431)	0.4619 (0.4498 - 0.4740)
Quantized llama 3.1-8B (temp, top_p, retrieval_top_k)
w/o RAG, w/o Few Shot
(0.001, 0.001, x)	0.5152 (0.5149 - 0.5155)	0.0226 (0.0114 - 0.0338)	0.5625 (0.5590 - 0.5660)	0.0436 (0.0292 - 0.0580)	0.9645 (0.9645 - 0.9645)	0.5152 (0.5123 - 0.5181)	0.6629 (0.6526 - 0.6732)	0.5143 (0.5115 - 0.5171)	0.5152 (0.4887 - 0.5417)	0.3594 (0.3528 - 0.3660)	0.5384 (0.5365 - 0.5403)	0.2968 (0.2936 - 0.3000)
(0.1, 0.1, x)	0.5152 (0.5149 - 0.5155)	0.0226 (0.0114 - 0.0338)	0.5625 (0.5590 - 0.5660)	0.0436 (0.0292 - 0.0580)	0.9645 (0.9645 - 0.9645)	0.5152 (0.5123 - 0.5181)	0.6629 (0.6526 - 0.6732)	0.5143 (0.5115 - 0.5171)	0.5152 (0.4887 - 0.5417)	0.3594 (0.3528 - 0.3660)	0.5384 (0.5365 - 0.5403)	0.2968 (0.2936 - 0.3000)
(1, 0.5, x)	0.5152 (0.5149 - 0.5155)	0.0226 (0.0114 - 0.0338)	0.5625 (0.5590 - 0.5660)	0.0436 (0.0292 - 0.0580)	0.9645 (0.9645 - 0.9645)	0.5152 (0.5123 - 0.5181)	0.6629 (0.6526 - 0.6732)	0.5143 (0.5115 - 0.5171)	0.5152 (0.4887 - 0.5417)	0.3594 (0.3528 - 0.3660)	0.5384 (0.5365 - 0.5403)	0.2968 (0.2936 - 0.3000)
w/o RAG, w 5 Few Shot(5n)
(0.001, 0.001, x)	0.5611 (0.5609 - 0.5613)	0.0357 (0.0300 - 0.0414)	0.8229 (0.8089 - 0.8369)	0.0685 (0.0663 - 0.0707)	0.9749 (0.9744 - 0.9754)	0.5611 (0.5599 - 0.5623)	0.7003 (0.6893 - 0.7113)	0.5559 (0.5538 - 0.5580)	0.5611 (0.5477 - 0.5745)	0.3907 (0.3791 - 0.4023)	0.6894 (0.6867 - 0.6921)	0.4311 (0.4290 - 0.4332)
(0.1, 0.1, x)	0.5611 (0.5609 - 0.5613)	0.0357 (0.0300 - 0.0414)	0.8229 (0.8089 - 0.8369)	0.0685 (0.0663 - 0.0707)	0.9749 (0.9744 - 0.9754)	0.5611 (0.5599 - 0.5623)	0.7003 (0.6893 - 0.7113)	0.5559 (0.5538 - 0.5580)	0.5611 (0.5477 - 0.5745)	0.3907 (0.3791 - 0.4023)	0.6894 (0.6867 - 0.6921)	0.4311 (0.4290 - 0.4332)
(1, 0.5, x)	0.5611 (0.5609 - 0.5613)	0.0357 (0.0300 - 0.0414)	0.8229 (0.8089 - 0.8369)	0.0685 (0.0663 - 0.0707)	0.9749 (0.9744 - 0.9754)	0.5611 (0.5599 - 0.5623)	0.7003 (0.6893 - 0.7113)	0.5559 (0.5538 - 0.5580)	0.5611 (0.5477 - 0.5745)	0.3907 (0.3791 - 0.4023)	0.6894 (0.6867 - 0.6921)	0.4311 (0.4290 - 0.4332)
w/o RAG, w 9 Few Shot(5n4y)
(0.001, 0.001, x)	0.6440 (0.6428 - 0.6452)	0.0463 (0.0410 - 0.0516)	0.8750 (0.8630 - 0.8870)	0.0879 (0.0717 - 0.1041)	0.9775 (0.9768 - 0.9782)	0.6440 (0.6353 - 0.6527)	0.7653 (0.7568 - 0.7738)	0.6394 (0.6387 - 0.6401)	0.6440 (0.6387 - 0.6493)	0.4334 (0.4288 - 0.4380)	0.7572 (0.7566 - 0.7578)	0.4619 (0.4580 - 0.4658)
(0.1, 0.1, x)	0.6440 (0.6428 - 0.6452)	0.0463 (0.0410 - 0.0516)	0.8750 (0.8630 - 0.8870)	0.0879 (0.0717 - 0.1041)	0.9775 (0.9768 - 0.9782)	0.6440 (0.6353 - 0.6527)	0.7653 (0.7568 - 0.7738)	0.6394 (0.6387 - 0.6401)	0.6440 (0.6387 - 0.6493)	0.4334 (0.4288 - 0.4380)	0.7572 (0.7566 - 0.7578)	0.4619 (0.4580 - 0.4658)
(1, 0.5, x)	0.6440 (0.6428 - 0.6452)	0.0463 (0.0410 - 0.0516)	0.8750 (0.8630 - 0.8870)	0.0879 (0.0717 - 0.1041)	0.9775 (0.9768 - 0.9782)	0.6440 (0.6353 - 0.6527)	0.7653 (0.7568 - 0.7738)	0.6394 (0.6387 - 0.6401)	0.6440 (0.6387 - 0.6493)	0.4334 (0.4288 - 0.4380)	0.7572 (0.7566 - 0.7578)	0.4619 (0.4580 - 0.4658)
w RAG, w/o Few Shot
MedEmbed, chunk_size150
(0.1, 0.1, 6)	0.8779 (0.8752 - 0.8806)	0.0885 (0.0689 - 0.1081)	0.5625 (0.5533 - 0.5717)	0.1530 (0.1430 - 0.1630)	0.9725 (0.9699 - 0.9751)	0.8779 (0.8539 - 0.9019)	0.9189 (0.8977 - 0.9401)	0.8842 (0.8833 - 0.8851)	0.8779 (0.8747 - 0.8811)	0.5436 (0.5215 - 0.5657)	0.7234 (0.7207 - 0.7261)	0.3298 (0.3091 - 0.3505)
(0.1, 0.1, 8)	0.8730 (0.8701 - 0.8759)	0.0852 (0.0679 - 0.1025)	0.5625 (0.5506 - 0.5744)	0.1479 (0.1384 - 0.1574)	0.9724 (0.9695 - 0.9753)	0.8730 (0.8514 - 0.8946)	0.9161 (0.9000 - 0.9322)	0.8792 (0.8776 - 0.8808)	0.8730 (0.8687 - 0.8773)	0.5397 (0.5267 - 0.5527)	0.7209 (0.7199 - 0.7219)	0.3281 (0.3264 - 0.3298)
(0.1, 0.1, 12)	0.8790 (0.8764 - 0.8816)	0.0933 (0.0768 - 0.1098)	0.5938 (0.5870 - 0.6006)	0.1612 (0.1391 - 0.1833)	0.9733 (0.9715 - 0.9751)	0.8790 (0.8779 - 0.8801)	0.9196 (0.8990 - 0.9402)	0.8847 (0.8845 - 0.8849)	0.8790 (0.8507 - 0.9073)	0.5480 (0.5229 - 0.5731)	0.7392 (0.7382 - 0.7402)	0.3475 (0.3382 - 0.3568)
MedEmbed, chunk_size200
(0.1, 0.1, 6)	0.9051 (0.9043 - 0.9059)	0.1361 (0.1198 - 0.1524)	0.7188 (0.7099 - 0.7277)	0.2289 (0.2123 - 0.2455)	0.9770 (0.9749 - 0.9791)	0.9051 (0.8970 - 0.9132)	0.9353 (0.9089 - 0.9617)	0.9088 (0.9062 - 0.9114)	0.9051 (0.8854 - 0.9248)	0.5891 (0.5755 - 0.6027)	0.8138 (0.8112 - 0.8164)	0.4302 (0.4218 - 0.4386)
(0.1, 0.1, 8)	0.9063 (0.9039 - 0.9087)	0.1462 (0.1246 - 0.1678)	0.7812 (0.7743 - 0.7881)	0.2463 (0.2183 - 0.2743)	0.9786 (0.9765 - 0.9807)	0.9063 (0.8873 - 0.9253)	0.9363 (0.9349 - 0.9377)	0.9088 (0.9077 - 0.9099)	0.9063 (0.8992 - 0.9134)	0.5982 (0.5869 - 0.6095)	0.8450 (0.8431 - 0.8469)	0.4249 (0.4177 - 0.4321)
(0.1, 0.1, 12)	0.9106 (0.9092 - 0.9120)	0.1423 (0.1251 - 0.1595)	0.7083 (0.7077 - 0.7089)	0.2369 (0.2226 - 0.2512)	0.9770 (0.9766 - 0.9774)	0.9106 (0.8956 - 0.9256)	0.9385 (0.9371 - 0.9399)	0.9146 (0.9119 - 0.9173)	0.9106 (0.8974 - 0.9238)	0.5947 (0.5724 - 0.6170)	0.8115 (0.8112 - 0.8118)	0.4282 (0.4107 - 0.4457)
MedEmbed, chunk_size250
(0.001, 0.001, 6)	0.9051 (0.9041 - 0.9061)	0.1361 (0.1074 - 0.1648)	0.7188 (0.7002 - 0.7374)	0.2289 (0.2136 - 0.2442)	0.9770 (0.9759 - 0.9781)	0.9051 (0.9002 - 0.9100)	0.9353 (0.9201 - 0.9505)	0.9088 (0.9087 - 0.9089)	0.9051 (0.8818 - 0.9284)	0.5891 (0.5833 - 0.5949)	0.8138 (0.8121 - 0.8155)	0.4302 (0.4121 - 0.4483)
(0.001, 0.001, 8)	0.9086 (0.9062 - 0.9110)	0.1508 (0.1319 - 0.1697)	0.7917 (0.7677 - 0.8157)	0.2533 (0.2319 - 0.2747)	0.9789 (0.9761 - 0.9817)	0.9086 (0.8862 - 0.9310)	0.9376 (0.9328 - 0.9424)	0.9109 (0.9091 - 0.9127)	0.9086 (0.8975 - 0.9197)	0.6023 (0.5892 - 0.6154)	0.8513 (0.8499 - 0.8527)	0.4733 (0.4617 - 0.4849)
(0.001, 0.001, 12)	0.9106 (0.9087 - 0.9125)	0.1423 (0.1281 - 0.1565)	0.7083 (0.6937 - 0.7229)	0.2369 (0.2341 - 0.2397)	0.9770 (0.9747 - 0.9793)	0.9106 (0.9103 - 0.9109)	0.9385 (0.9333 - 0.9437)	0.9146 (0.9139 - 0.9153)	0.9106 (0.9010 - 0.9202)	0.5947 (0.5748 - 0.6146)	0.8115 (0.8110 - 0.8120)	0.4282 (0.4159 - 0.4405)
(0.1, 0.1, 6)	0.8790 (0.8783 - 0.8797)	0.0933 (0.0768 - 0.1098)	0.5938 (0.5813 - 0.6063)	0.1612 (0.1381 - 0.1843)	0.9733 (0.9732 - 0.9734)	0.8790 (0.8706 - 0.8874)	0.9196 (0.9014 - 0.9378)	0.8847 (0.8837 - 0.8857)	0.8790 (0.8661 - 0.8919)	0.5480 (0.5274 - 0.5686)	0.7423 (0.7419 - 0.7427)	0.3499 (0.3408 - 0.3590)
(0.1, 0.1, 8)	0.9059 (0.9044 - 0.9074)	0.1357 (0.1174 - 0.1540)	0.7083 (0.6820 - 0.7346)	0.2278 (0.2010 - 0.2546)	0.9768 (0.9749 - 0.9787)	0.9059 (0.8995 - 0.9123)	0.9357 (0.9356 - 0.9358)	0.9098 (0.9074 - 0.9122)	0.9059 (0.8939 - 0.9179)	0.5889 (0.5688 - 0.6090)	0.8091 (0.8085 - 0.8097)	0.4659 (0.4628 - 0.4690)
(0.1, 0.1, 12)	0.9086 (0.9082 - 0.9090)	0.1508 (0.1477 - 0.1539)	0.7917 (0.7795 - 0.8039)	0.2533 (0.2244 - 0.2822)	0.9789 (0.9781 - 0.9797)	0.9086 (0.8858 - 0.9314)	0.9376 (0.9358 - 0.9394)	0.9109 (0.9092 - 0.9126)	0.9086 (0.8965 - 0.9207)	0.6023 (0.5805 - 0.6241)	0.8513 (0.8484 - 0.8542)	0.4733 (0.4674 - 0.4792)
(1, 0.5, 6)	0.9051 (0.9030 - 0.9072)	0.1361 (0.1233 - 0.1489)	0.7188 (0.6929 - 0.7447)	0.2289 (0.2157 - 0.2421)	0.9770 (0.9767 - 0.9773)	0.9051 (0.8802 - 0.9300)	0.9353 (0.9162 - 0.9544)	0.9088 (0.9065 - 0.9111)	0.9051 (0.8900 - 0.9202)	0.5891 (0.5716 - 0.6066)	0.8138 (0.8136 - 0.8140)	0.4302 (0.4114 - 0.4490)
(1, 0.5, 8)	0.9106 (0.9105 - 0.9107)	0.1423 (0.1197 - 0.1649)	0.7083 (0.6834 - 0.7332)	0.2369 (0.2235 - 0.2503)	0.9770 (0.9747 - 0.9793)	0.9106 (0.8819 - 0.9393)	0.9385 (0.9087 - 0.9683)	0.9146 (0.9120 - 0.9172)	0.9106 (0.8941 - 0.9271)	0.5947 (0.5668 - 0.6226)	0.8115 (0.8107 - 0.8123)	0.4282 (0.4175 - 0.4389)
(1, 0.5, 12)	0.9086 (0.9062 - 0.9110)	0.1408 (0.1158 - 0.1658)	0.7188 (0.6940 - 0.7436)	0.2355 (0.2123 - 0.2587)	0.9772 (0.9743 - 0.9801)	0.9086 (0.8869 - 0.9303)	0.9373 (0.9103 - 0.9643)	0.9123 (0.9109 - 0.9137)	0.9086 (0.8826 - 0.9346)	0.5934 (0.5849 - 0.6019)	0.8510 (0.8509 - 0.8511)	0.4728 (0.4582 - 0.4874)
MedEmbed, chunk_size300
(0.1, 0.1, 6)	0.8910 (0.8898 - 0.8922)	0.1103 (0.0895 - 0.1311)	0.6458 (0.6246 - 0.6670)	0.1884 (0.1587 - 0.2181)	0.9749 (0.9729 - 0.9769)	0.8910 (0.8818 - 0.9002)	0.9268 (0.9249 - 0.9287)	0.8959 (0.8935 - 0.8983)	0.8910 (0.8790 - 0.9030)	0.5650 (0.5376 - 0.5924)	0.7709 (0.7692 - 0.7726)	0.3815 (0.3797 - 0.3833)
(0.1, 0.1, 8)	0.9053 (0.9038 - 0.9068)	0.1290 (0.1101 - 0.1479)	0.6667 (0.6445 - 0.6889)	0.2162 (0.1888 - 0.2436)	0.9758 (0.9736 - 0.9780)	0.9053 (0.8876 - 0.9230)	0.9352 (0.9285 - 0.9419)	0.9101 (0.9093 - 0.9109)	0.9053 (0.8854 - 0.9252)	0.5829 (0.5562 - 0.6096)	0.7884 (0.7870 - 0.7898)	0.4011 (0.4011 - 0.4011)
(0.1, 0.1, 12)	0.9059 (0.9044 - 0.9074)	0.1357 (0.1225 - 0.1489)	0.7083 (0.6924 - 0.7242)	0.2278 (0.2076 - 0.2480)	0.9768 (0.9751 - 0.9785)	0.9059 (0.8984 - 0.9134)	0.9357 (0.9334 - 0.9380)	0.9098 (0.9087 - 0.9109)	0.9059 (0.8875 - 0.9243)	0.5889 (0.5859 - 0.5919)	0.8091 (0.8068 - 0.8114)	0.4249 (0.3967 - 0.4531)
MedEmbed, chunk_size350
(0.1, 0.1, 6)	0.8910 (0.8910 - 0.8910)	0.1103 (0.0872 - 0.1334)	0.6458 (0.6289 - 0.6627)	0.1884 (0.1607 - 0.2161)	0.9749 (0.9726 - 0.9772)	0.8910 (0.8728 - 0.9092)	0.9268 (0.9111 - 0.9425)	0.8959 (0.8949 - 0.8969)	0.8910 (0.8823 - 0.8997)	0.5650 (0.5417 - 0.5883)	0.7709 (0.7709 - 0.7709)	0.3815 (0.3657 - 0.3973)
(0.1, 0.1, 8)	0.9059 (0.9045 - 0.9073)	0.1357 (0.1120 - 0.1594)	0.7083 (0.6907 - 0.7259)	0.2278 (0.2052 - 0.2504)	0.9768 (0.9746 - 0.9790)	0.9059 (0.8894 - 0.9224)	0.9357 (0.9196 - 0.9518)	0.9098 (0.9081 - 0.9115)	0.9059 (0.9042 - 0.9076)	0.5889 (0.5664 - 0.6114)	0.8091 (0.8067 - 0.8115)	0.4249 (0.3994 - 0.4504)
(0.1, 0.1, 12)	0.9075 (0.9056 - 0.9094)	0.1423 (0.1289 - 0.1557)	0.7396 (0.7202 - 0.7590)	0.2387 (0.2177 - 0.2597)	0.9776 (0.9759 - 0.9793)	0.9075 (0.9014 - 0.9136)	0.9368 (0.9286 - 0.9450)	0.9109 (0.9083 - 0.9135)	0.9075 (0.9068 - 0.9082)	0.5947 (0.5861 - 0.6033)	0.8252 (0.8244 - 0.8260)	0.4435 (0.4262 - 0.4608)
pubmedbert, chunk_size250
(0.1, 0.1, 6)	0.8898 (0.8882 - 0.8914)	0.1064 (0.0846 - 0.1282)	0.6250 (0.6033 - 0.6467)	0.1818 (0.1790 - 0.1846)	0.9743 (0.9729 - 0.9757)	0.8898 (0.8697 - 0.9099)	0.9260 (0.9198 - 0.9322)	0.8951 (0.8942 - 0.8960)	0.8898 (0.8629 - 0.9167)	0.5614 (0.5564 - 0.5664)	0.7600 (0.7582 - 0.7618)	0.3694 (0.3687 - 0.3701)
(0.1, 0.1, 8)	0.8916 (0.8905 - 0.8927)	0.1178 (0.1049 - 0.1307)	0.6979 (0.6928 - 0.7030)	0.2015 (0.1800 - 0.2230)	0.9761 (0.9757 - 0.9765)	0.8916 (0.8677 - 0.9155)	0.9274 (0.9055 - 0.9493)	0.8955 (0.8925 - 0.8985)	0.8916 (0.8777 - 0.9055)	0.5717 (0.5553 - 0.5881)	0.7967 (0.7961 - 0.7973)	0.4108 (0.3847 - 0.4369)
(0.1, 0.1, 12)	0.9059 (0.9054 - 0.9064)	0.1357 (0.1116 - 0.1598)	0.7083 (0.6963 - 0.7203)	0.2278 (0.2084 - 0.2472)	0.9768 (0.9744 - 0.9792)	0.9059 (0.8924 - 0.9194)	0.9357 (0.9132 - 0.9582)	0.9098 (0.9091 - 0.9105)	0.9059 (0.8834 - 0.9284)	0.5889 (0.5767 - 0.6011)	0.8091 (0.8082 - 0.8100)	0.4249 (0.4151 - 0.4347)
w RAG, w 5 Few Shot
MedEmbed, chunk_size250
(0.001, 0.001, 6)	0.9312 (0.9311 - 0.9313)	0.2089 (0.1865 - 0.2313)	0.9271 (0.9206 - 0.9336)	0.3410 (0.3184 - 0.3636)	0.9833 (0.9807 - 0.9859)	0.9312 (0.9168 - 0.9456)	0.9517 (0.9423 - 0.9611)	0.9313 (0.9294 - 0.9332)	0.3120 (0.2911 - 0.3329)	0.6523 (0.6225 - 0.6821)	0.9388 (0.9365 - 0.9411)	0.6003 (0.5825 - 0.6181)
(0.001, 0.001, 8)	0.9284 (0.9275 - 0.9293)	0.2036 (0.2021 - 0.2051)	0.9375 (0.9080 - 0.9670)	0.3346 (0.3236 - 0.3456)	0.9834 (0.9820 - 0.9848)	0.9284 (0.9025 - 0.9543)	0.9501 (0.9342 - 0.9660)	0.9282 (0.9280 - 0.9284)	0.9284 (0.9021 - 0.9547)	0.6484 (0.6423 - 0.6545)	0.9425 (0.9398 - 0.9452)	0.6009 (0.5889 - 0.6129)
(0.001, 0.001, 12)	0.9312 (0.9298 - 0.9326)	0.2089 (0.1796 - 0.2382)	0.9271 (0.9164 - 0.9378)	0.3410 (0.3224 - 0.3596)	0.9833 (0.9815 - 0.9851)	0.9312 (0.9162 - 0.9462)	0.9517 (0.9395 - 0.9639)	0.9313 (0.9307 - 0.9319)	0.3120 (0.2997 - 0.3243)	0.6523 (0.6343 - 0.6703)	0.9388 (0.9368 - 0.9408)	0.6003 (0.5842 - 0.6164)
(0.1, 0.1, 6)	0.9312 (0.9286 - 0.9338)	0.2089 (0.2000 - 0.2178)	0.9271 (0.9039 - 0.9503)	0.3410 (0.3205 - 0.3615)	0.9833 (0.9805 - 0.9861)	0.9312 (0.9113 - 0.9511)	0.9517 (0.9361 - 0.9673)	0.9313 (0.9301 - 0.9325)	0.3120 (0.2928 - 0.3312)	0.6523 (0.6385 - 0.6661)	0.9388 (0.9367 - 0.9409)	0.6003 (0.5815 - 0.6191)
(0.1, 0.1, 8)	0.9284 (0.9273 - 0.9295)	0.2036 (0.1987 - 0.2085)	0.9375 (0.9339 - 0.9411)	0.3346 (0.3174 - 0.3518)	0.9834 (0.9813 - 0.9855)	0.9284 (0.9199 - 0.9369)	0.9501 (0.9306 - 0.9696)	0.9282 (0.9256 - 0.9308)	0.9284 (0.9121 - 0.9447)	0.6484 (0.6351 - 0.6617)	0.9425 (0.9401 - 0.9449)	0.6009 (0.5783 - 0.6235)
(0.1, 0.1, 12)	0.9312 (0.9294 - 0.9330)	0.2089 (0.2053 - 0.2125)	0.9271 (0.9083 - 0.9459)	0.3410 (0.3331 - 0.3489)	0.9833 (0.9829 - 0.9837)	0.9312 (0.9081 - 0.9543)	0.9517 (0.9329 - 0.9705)	0.9313 (0.9300 - 0.9326)	0.3120 (0.2899 - 0.3341)	0.6523 (0.6468 - 0.6578)	0.9388 (0.9373 - 0.9403)	0.6003 (0.5815 - 0.6191)
(1, 0.5, 6)	0.9324 (0.9307 - 0.9341)	0.2133 (0.1915 - 0.2351)	0.9375 (0.9295 - 0.9455)	0.3475 (0.3258 - 0.3692)	0.9836 (0.9806 - 0.9866)	0.9324 (0.9201 - 0.9447)	0.9525 (0.9280 - 0.9770)	0.9323 (0.9308 - 0.9338)	0.9324 (0.9064 - 0.9584)	0.6559 (0.6457 - 0.6661)	0.9446 (0.9439 - 0.9453)	0.6091 (0.6025 - 0.6157)
(1, 0.5, 8)	0.9336 (0.9334 - 0.9338)	0.2177 (0.1961 - 0.2393)	0.9479 (0.9248 - 0.9710)	0.3541 (0.3431 - 0.3651)	0.9839 (0.9820 - 0.9858)	0.9336 (0.9294 - 0.9378)	0.9533 (0.9236 - 0.9830)	0.9333 (0.9329 - 0.9337)	0.9336 (0.9115 - 0.9557)	0.6595 (0.6544 - 0.6646)	0.9503 (0.9474 - 0.9532)	0.6176 (0.6034 - 0.6318)
(1, 0.5, 12)	0.9024 (0.8998 - 0.9050)	0.1573 (0.1478 - 0.1668)	0.9375 (0.9235 - 0.9515)	0.2695 (0.2420 - 0.2970)	0.9825 (0.9816 - 0.9834)	0.9024 (0.8749 - 0.9299)	0.9347 (0.9326 - 0.9368)	0.9017 (0.8997 - 0.9037)	0.9024 (0.8741 - 0.9307)	0.6086 (0.6037 - 0.6135)	0.9289 (0.9269 - 0.9309)	0.5645 (0.5409 - 0.5881)
w RAG, w 9 Few Shot
MedEmbed, chunk_size250
(0.001, 0.001, 6)	0.9332 (0.9303 - 0.9361)	0.2139 (0.1844 - 0.2434)	0.9271 (0.9041 - 0.9501)	0.3477 (0.3325 - 0.3629)	0.9834 (0.9806 - 0.9862)	0.9332 (0.9204 - 0.9460)	0.9529 (0.9427 - 0.9631)	0.9333 (0.9326 - 0.9340)	0.9332 (0.9214 - 0.9450)	0.6562 (0.6356 - 0.6768)	0.9399 (0.9397 - 0.9401)	0.6051 (0.6032 - 0.6070)
(0.001, 0.001, 8)	0.9580 (0.9555 - 0.9605)	0.3103 (0.2993 - 0.3213)	0.9375 (0.9341 - 0.9409)	0.4663 (0.4654 - 0.4672)	0.9852 (0.9843 - 0.9861)	0.9580 (0.9324 - 0.9836)	0.9681 (0.9383 - 0.9779)	0.9584 (0.9562 - 0.9606)	0.9580 (0.9441 - 0.9719)	0.7222 (0.6998 - 0.7446)	0.9479 (0.9466 - 0.9592)	0.6245 (0.6197 - 0.6293)
(0.001, 0.001, 12)	0.8973 (0.8969 - 0.8977)	0.1519 (0.1249 - 0.1789)	0.9479 (0.9195 - 0.9763)	0.2619 (0.2404 - 0.2834)	0.9826 (0.9813 - 0.9839)	0.8973 (0.8858 - 0.9088)	0.9317 (0.9226 - 0.9408)	0.8963 (0.8957 - 0.8969)	0.8973 (0.8726 - 0.9220)	0.6033 (0.5973 - 0.6093)	0.9312 (0.9299 - 0.9325)	0.5651 (0.5521 - 0.5781)
(0.1, 0.1, 6)	0.9332 (0.9310 - 0.9354)	0.2139 (0.1902 - 0.2376)	0.9271 (0.9244 - 0.9298)	0.3477 (0.3187 - 0.3767)	0.9834 (0.9834 - 0.9834)	0.9332 (0.9076 - 0.9588)	0.9529 (0.9286 - 0.9772)	0.9333 (0.9305 - 0.9361)	0.9332 (0.9162 - 0.9502)	0.6562 (0.6562 - 0.6562)	0.9399 (0.9390 - 0.9408)	0.6051 (0.5994 - 0.6108)
(0.001, 0.001, 8)	0.9580 (0.9555 - 0.9605)	0.3103 (0.2993 - 0.3213)	0.9375 (0.9341 - 0.9409)	0.4663 (0.4654 - 0.4672)	0.9852 (0.9843 - 0.9861)	0.9580 (0.9324 - 0.9836)	0.9681 (0.9383 - 0.9779)	0.9584 (0.9562 - 0.9606)	0.9580 (0.9441 - 0.9719)	0.7222 (0.6998 - 0.7446)	0.9479 (0.9466 - 0.9592)	0.6245 (0.6197 - 0.6293)
(0.1, 0.1, 12)	0.8973 (0.8950 - 0.8996)	0.1519 (0.1441 - 0.1597)	0.9479 (0.9226 - 0.9732)	0.2619 (0.2565 - 0.2673)	0.9826 (0.9821 - 0.9831)	0.8973 (0.8870 - 0.9076)	0.9317 (0.9134 - 0.9500)	0.8963 (0.8950 - 0.8976)	0.8973 (0.8891 - 0.9055)	0.6033 (0.5823 - 0.6243)	0.9312 (0.9306 - 0.9318)	0.5651 (0.5444 - 0.5858)
(1, 0.5, 6)	0.9007 (0.8981 - 0.9033)	0.1528 (0.1411 - 0.1645)	0.9167 (0.9009 - 0.9325)	0.2619 (0.2474 - 0.2764)	0.9819 (0.9802 - 0.9836)	0.9007 (0.8774 - 0.9240)	0.9336 (0.9295 - 0.9377)	0.9004 (0.8977 - 0.9031)	0.9007 (0.8787 - 0.9227)	0.6043 (0.5943 - 0.6143)	0.9176 (0.9149 - 0.9203)	0.5510 (0.5455 - 0.5565)
(1, 0.5, 8)	0.9464 (0.9448 - 0.9480)	0.2571 (0.2302 - 0.2840)	0.9479 (0.9273 - 0.9685)	0.4044 (0.3972 - 0.4116)	0.9847 (0.9830 - 0.9864)	0.9464 (0.9407 - 0.9521)	0.9610 (0.9377 - 0.9843)	0.9464 (0.9458 - 0.9470)	0.9464 (0.9221 - 0.9707)	0.6882 (0.6700 - 0.7064)	0.9570 (0.9543 - 0.9597)	0.6536 (0.6479 - 0.6593)
(1, 0.5, 12)	0.8969 (0.8965 - 0.8973)	0.1239 (0.0958 - 0.1520)	0.7188 (0.7070 - 0.7306)	0.2113 (0.2001 - 0.2225)	0.9771 (0.9767 - 0.9775)	0.8969 (0.8783 - 0.9155)	0.9308 (0.9271 - 0.9345)	0.9004 (0.8982 - 0.9026)	0.8969 (0.8791 - 0.9147)	0.5781 (0.5760 - 0.5802)	0.8187 (0.8161 - 0.8213)	0.4371 (0.4125 - 0.4617)

## Sheet: Table S2
Task: ASA Classification
Method	Accuracy (95% CI)	Weighted Precision (95% CI)	Weighted Recall (95% CI)	Weighted Specificity (95% CI)	Micro F1 (95% CI)	Macro F1 (95% CI)	Weighted F1 (95% CI)	Weighted AUROC (95% CI)	Weighted AUPRC (95% CI)
Random Forest w/ Grid Search	0.7059 (0.7038 - 0.7059)	0.7867 (0.7656 - 0.8078)	0.7059 (0.6960 - 0.7158)	0.8379 (0.8352 - 0.8406)	0.7059 (0.6917 - 0.7272)	0.4280 (0.4044 - 0.4532)	0.7345 (0.7332 - 0.7358)	0.9496 (0.9482 - 0.9510)	0.8062 (0.7922 - 0.8202)
Random Forest w/ Randomized Search	0.7847 (0.7829 - 0.7856)	0.7951 (0.7736 - 0.8166)	0.7847 (0.7746 - 0.7948)	0.8135 (0.8125 - 0.8145)	0.7847 (0.7637 - 0.7868)	0.4368 (0.4169 - 0.4656)	0.7856 (0.7663 - 0.8049)	0.9499 (0.9489 - 0.9509)	0.8074 (0.7840 - 0.8308)
SVM w/ Grid search	0.7696 (0.7675 - 0.7710)	0.8054 (0.7930 - 0.8178)	0.7697 (0.7590 - 0.7804)	0.8450 (0.8449 - 0.8451)	0.7697 (0.7637 - 0.7697)	0.4499 (0.4390 - 0.4539)	0.7833 (0.7805 - 0.7861)	0.9432 (0.9402 - 0.9462)	0.7733 (0.7448 - 0.8018)
SVM w/ Randomized search	0.7250 (0.7238 - 0.7268)	0.8015 (0.7948 - 0.8082)	0.7250 (0.6994 - 0.7506)	0.8569 (0.8566 - 0.8572)	0.7250 (0.7068 - 0.7364)	0.4341 (0.4175 - 0.4394)	0.7516 (0.7391 - 0.7641)	0.9477 (0.9456 - 0.9498)	0.7863 (0.7630 - 0.8096)
XGBoost w/ Grid Search	0.8273 (0.8253 - 0.8286)	0.8178 (0.8136 - 0.8220)	0.8273 (0.8065 - 0.8481)	0.8050 (0.8044 - 0.8056)	0.8273 (0.8209 - 0.8498)	0.4166 (0.3999 - 0.4399)	0.8146 (0.7956 - 0.8336)	0.9508 (0.9479 - 0.9537)	0.8042 (0.7753 - 0.8331)
XGBoost w/ Randomized Search	0.8247 (0.8221 - 0.8272)	0.8173 (0.7999 - 0.8347)	0.8247 (0.8241 - 0.8253)	0.8011 (0.8011 - 0.8011)	0.8247 (0.8127 - 0.8401)	0.3940 (0.3775 - 0.4203)	0.8099 (0.8063 - 0.8135)	0.9513 (0.9484 - 0.9542)	0.8093 (0.7853 - 0.8333)
Logistic Regression w/ Grid Search	0.7940 (0.7930 - 0.7953)	0.8063 (0.7803 - 0.8323)	0.7940 (0.7899 - 0.7981)	0.8314 (0.8291 - 0.8337)	0.7940 (0.7671 - 0.7950)	0.4579 (0.4377 - 0.4677)	0.7992 (0.7745 - 0.8239)	0.9450 (0.9430 - 0.9470)	0.7823 (0.7738 - 0.7908)
Logistic Regression w/ Randomized Search	0.7867 (0.7848 - 0.7874)	0.8074 (0.7960 - 0.8188)	0.7867 (0.7755 - 0.7979)	0.8369 (0.8360 - 0.8378)	0.7867 (0.7700 - 0.8062)	0.4595 (0.4436 - 0.4764)	0.7953 (0.7912 - 0.7994)	0.9450 (0.9428 - 0.9472)	0.7821 (0.7571 - 0.8071)
preliminary experiment llama 3.1-8B	0.4544 (0.4531 - 0.4548)	0.7116 (0.7088 - 0.7144)	0.4544 (0.4424 - 0.4664)	0.8319 (0.8305 - 0.8333)	0.4544 (0.4387 - 0.4653)	0.2710 (0.2656 - 0.2804)	0.5386 (0.5267 - 0.5505)	0.6590 (0.6585 - 0.6595)	0.5089 (0.4978 - 0.5200)
preliminary experiment llama 3.2-3B	0.3246 (0.3222 - 0.3246)	0.6574 (0.6568 - 0.6580)	0.3246 (0.3019 - 0.3473)	0.7101 (0.7086 - 0.7116)	0.3246 (0.3204 - 0.3526)	0.2364 (0.2318 - 0.2577)	0.2471 (0.2285 - 0.2657)	0.5778 (0.5749 - 0.5807)	0.3921 (0.3764 - 0.4078)
Quantized llama 3.1-8B (temp, top_p, retrieval_top_k)
w/o RAG, w/o Few Shot
(0.001, 0.001, x)	0.4238 (0.4209 - 0.4255)	0.6834 (0.6720 - 0.6948)	0.4238 (0.3956 - 0.4520)	0.7199 (0.7172 - 0.7226)	0.4238 (0.3939 - 0.4441)	0.2420 (0.2314 - 0.2706)	0.3722 (0.3695 - 0.3749)	0.6398 (0.6382 - 0.6414)	0.4814 (0.4736 - 0.4892)
(0.1, 0.1, x)	0.4239 (0.4225 - 0.4251)	0.6834 (0.6659 - 0.7009)	0.4239 (0.3975 - 0.4503)	0.7199 (0.7185 - 0.7213)	0.4238 (0.3952 - 0.4490)	0.2420 (0.2195 - 0.2546)	0.3722 (0.3692 - 0.3752)	0.6398 (0.6396 - 0.6400)	0.4814 (0.4631 - 0.4997)
(1, 0.5, x)	0.3673 (0.3656 - 0.3693)	0.6745 (0.6509 - 0.6981)	0.3673 (0.3389 - 0.3957)	0.7475 (0.7463 - 0.7487)	0.3673 (0.3426 - 0.3849)	0.2557 (0.2511 - 0.2650)	0.3684 (0.3657 - 0.3711)	0.6046 (0.6035 - 0.6057)	0.4307 (0.4048 - 0.4566)
w/o RAG, w Few Shot
(0.001, 0.001, x)	0.6340 (0.6328 - 0.6350)	0.7501 (0.7380 - 0.7622)	0.6340 (0.6087 - 0.6593)	0.8076 (0.8075 - 0.8077)	0.6340 (0.6157 - 0.6535)	0.3786 (0.3669 - 0.3951)	0.6338 (0.6148 - 0.6528)	0.7713 (0.7692 - 0.7734)	0.6706 (0.6595 - 0.6817)
(0.1, 0.1, x)	0.6340 (0.6321 - 0.6360)	0.7501 (0.7436 - 0.7566)	0.6340 (0.6221 - 0.6459)	0.8076 (0.8064 - 0.8088)	0.6340 (0.6173 - 0.6421)	0.3786 (0.3508 - 0.3789)	0.6338 (0.6190 - 0.6486)	0.7713 (0.7710 - 0.7716)	0.6706 (0.6652 - 0.6760)
(1, 0.5, x)	0.5557 (0.5548 - 0.5571)	0.7070 (0.7058 - 0.7082)	0.5557 (0.5548 - 0.5566)	0.7946 (0.7930 - 0.7962)	0.5557 (0.5348 - 0.5611)	0.3769 (0.3475 - 0.3867)	0.5804 (0.5568 - 0.6040)	0.7230 (0.7223 - 0.7237)	0.6012 (0.6008 - 0.6016)
w RAG, w/o Few Shot
MedEmbed, chunk_size150
(0.1, 0.1, 6)	0.6003 (0.5989 - 0.6020)	0.7828 (0.7768 - 0.7888)	0.6003 (0.5921 - 0.6085)	0.8638 (0.8624 - 0.8652)	0.6003 (0.5886 - 0.6265)	0.4189 (0.4157 - 0.4380)	0.6366 (0.6334 - 0.6398)	0.7502 (0.7491 - 0.7513)	0.6403 (0.6223 - 0.6583)
(0.1, 0.1, 8)	0.5839 (0.5832 - 0.5866)	0.7776 (0.7670 - 0.7882)	0.5839 (0.5609 - 0.6069)	0.8617 (0.8587 - 0.8647)	0.5839 (0.5763 - 0.5884)	0.4230 (0.4191 - 0.4469)	0.6319 (0.6107 - 0.6531)	0.7369 (0.7365 - 0.7373)	0.6212 (0.6081 - 0.6343)
(0.1, 0.1, 12)	0.5419 (0.5418 - 0.5434)	0.7668 (0.7548 - 0.7788)	0.5419 (0.5207 - 0.5631)	0.8640 (0.8638 - 0.8642)	0.5419 (0.5171 - 0.5701)	0.3929 (0.3901 - 0.4060)	0.5968 (0.5826 - 0.6110)	0.7137 (0.7109 - 0.7165)	0.5878 (0.5686 - 0.6070)
MedEmbed, chunk_size200
(0.1, 0.1, 6)	0.5929 (0.5900 - 0.5954)	0.7813 (0.7648 - 0.7978)	0.5929 (0.5801 - 0.6057)	0.8609 (0.8608 - 0.8610)	0.5929 (0.5849 - 0.6081)	0.4413 (0.4343 - 0.4676)	0.6366 (0.6204 - 0.6528)	0.7425 (0.7418 - 0.7432)	0.6293 (0.6197 - 0.6389)
(0.1, 0.1, 8)	0.5632 (0.5631 - 0.5638)	0.7718 (0.7632 - 0.7804)	0.5632 (0.5347 - 0.5917)	0.8599 (0.8575 - 0.8623)	0.5632 (0.5588 - 0.5675)	0.3988 (0.3859 - 0.4047)	0.6090 (0.6011 - 0.6169)	0.7270 (0.7260 - 0.7280)	0.6069 (0.5846 - 0.6292)
(0.1, 0.1, 12)	0.5617 (0.5605 - 0.5644)	0.7688 (0.7469 - 0.7907)	0.5617 (0.5334 - 0.5900)	0.8581 (0.8579 - 0.8583)	0.5617 (0.5596 - 0.5837)	0.3965 (0.3716 - 0.4009)	0.6072 (0.5908 - 0.6236)	0.7261 (0.7246 - 0.7276)	0.6056 (0.6054 - 0.6058)
MedEmbed, chunk_size250
(0.001, 0.001, 6)	0.6395 (0.6375 - 0.6408)	0.7948 (0.7679 - 0.8217)	0.6395 (0.6197 - 0.6593)	0.8876 (0.8858 - 0.8894)	0.6395 (0.6115 - 0.6482)	0.4458 (0.4252 - 0.4636)	0.6866 (0.6733 - 0.6999)	0.7747 (0.7734 - 0.7760)	0.6756 (0.6469 - 0.7043)
(0.001, 0.001, 8)	0.5938 (0.5925 - 0.5964)	0.7780 (0.7545 - 0.8015)	0.5938 (0.5861 - 0.6015)	0.8862 (0.8846 - 0.8878)	0.5938 (0.5858 - 0.6008)	0.3979 (0.3880 - 0.3983)	0.6526 (0.6317 - 0.6735)	0.7461 (0.7444 - 0.7478)	0.6344 (0.6044 - 0.6644)
(0.001, 0.001, 12)	0.5835 (0.5820 - 0.5864)	0.7744 (0.7667 - 0.7821)	0.5835 (0.5597 - 0.6073)	0.8824 (0.8805 - 0.8843)	0.5835 (0.5670 - 0.6086)	0.4061 (0.3924 - 0.4254)	0.6434 (0.6377 - 0.6491)	0.7322 (0.7311 - 0.7333)	0.6144 (0.5879 - 0.6409)
(0.1, 0.1, 6)	0.6307 (0.6283 - 0.6328)	0.7931 (0.7884 - 0.7978)	0.6307 (0.6023 - 0.6591)	0.8851 (0.8844 - 0.8858)	0.6307 (0.6127 - 0.6540)	0.4611 (0.4338 - 0.4837)	0.6786 (0.6544 - 0.7028)	0.7692 (0.7685 - 0.7699)	0.6677 (0.6649 - 0.6705)
(0.1, 0.1, 8)	0.5960 (0.5933 - 0.5964)	0.7827 (0.7643 - 0.8011)	0.5960 (0.5948 - 0.5972)	0.8623 (0.8613 - 0.8633)	0.5960 (0.5900 - 0.6168)	0.4289 (0.4202 - 0.4532)	0.6398 (0.6376 - 0.6420)	0.7502 (0.7480 - 0.7524)	0.6403 (0.6395 - 0.6411)
(0.1, 0.1, 12)	0.5569 (0.5552 - 0.5578)	0.7628 (0.7436 - 0.7820)	0.5569 (0.5560 - 0.5578)	0.8542 (0.8527 - 0.8557)	0.5569 (0.5462 - 0.5828)	0.4332 (0.4197 - 0.4464)	0.6060 (0.6041 - 0.6079)	0.7089 (0.7078 - 0.7100)	0.5808 (0.5717 - 0.5899)
(1, 0.5, 6)	0.6546 (0.6534 - 0.6573)	0.8113 (0.7986 - 0.8240)	0.6546 (0.6545 - 0.6547)	0.9065 (0.9039 - 0.9091)	0.6546 (0.6430 - 0.6796)	0.4364 (0.4095 - 0.4463)	0.7087 (0.6969 - 0.7205)	0.7481 (0.7472 - 0.7490)	0.6892 (0.6879 - 0.6905)
(1, 0.5, 8)	0.6136 (0.6119 - 0.6161)	0.7985 (0.7937 - 0.8033)	0.6136 (0.5978 - 0.6294)	0.9024 (0.9011 - 0.9037)	0.6136 (0.5877 - 0.6287)	0.4254 (0.4008 - 0.4421)	0.6749 (0.6524 - 0.6974)	0.7585 (0.7561 - 0.7609)	0.6522 (0.6509 - 0.6535)
(1, 0.5, 12)	0.5964 (0.5951 - 0.5972)	0.7955 (0.7673 - 0.8237)	0.5964 (0.5677 - 0.6251)	0.9065 (0.9040 - 0.9090)	0.5964 (0.5793 - 0.6175)	0.3836 (0.3616 - 0.3932)	0.6676 (0.6548 - 0.6804)	0.7478 (0.7470 - 0.7486)	0.6368 (0.6343 - 0.6393)
MedEmbed, chunk_size300
(0.1, 0.1, 6)	0.5746 (0.5743 - 0.5753)	0.7740 (0.7539 - 0.7941)	0.5746 (0.5509 - 0.5983)	0.8645 (0.8640 - 0.8650)	0.5746 (0.5510 - 0.5893)	0.3743 (0.3624 - 0.4004)	0.5213 (0.4914 - 0.5512)	0.7341 (0.7340 - 0.7342)	0.6171 (0.6075 - 0.6267)
(0.1, 0.1, 8)	0.5713 (0.5710 - 0.5742)	0.7716 (0.7670 - 0.7762)	0.5713 (0.5484 - 0.5942)	0.8627 (0.8626 - 0.8628)	0.5713 (0.5577 - 0.5767)	0.3792 (0.3780 - 0.4001)	0.6192 (0.6015 - 0.6369)	0.7321 (0.7297 - 0.7345)	0.6142 (0.5953 - 0.6331)
(0.1, 0.1, 12)	0.5579 (0.5551 - 0.5586)	0.7659 (0.7468 - 0.7850)	0.5579 (0.5346 - 0.5812)	0.8480 (0.8451 - 0.8509)	0.5579 (0.5381 - 0.5625)	0.3815 (0.3600 - 0.3916)	0.5955 (0.5828 - 0.6082)	0.7237 (0.7232 - 0.7242)	0.6021 (0.5731 - 0.6311)
MedEmbed, chunk_size350
(0.1, 0.1, 6)	0.5954 (0.5951 - 0.5963)	0.7823 (0.7760 - 0.7886)	0.5954 (0.5778 - 0.6130)	0.8618 (0.8614 - 0.8622)	0.5954 (0.5684 - 0.5984)	0.4277 (0.4054 - 0.4376)	0.5394 (0.5253 - 0.5535)	0.7441 (0.7440 - 0.7442)	0.6315 (0.6035 - 0.6595)
(0.1, 0.1, 8)	0.5874 (0.5851 - 0.5900)	0.7790 (0.7569 - 0.8011)	0.5874 (0.5674 - 0.6074)	0.8615 (0.8600 - 0.8630)	0.5874 (0.5623 - 0.6134)	0.4348 (0.4310 - 0.4356)	0.6343 (0.6136 - 0.6550)	0.7391 (0.7383 - 0.7399)	0.6243 (0.6150 - 0.6336)
(0.1, 0.1, 12)	0.5869 (0.5840 - 0.5879)	0.7785 (0.7523 - 0.8047)	0.5969 (0.5825 - 0.6113)	0.8607 (0.8585 - 0.8629)	0.5869 (0.5696 - 0.6128)	0.4196 (0.4072 - 0.4218)	0.6341 (0.6338 - 0.6344)	0.7386 (0.7378 - 0.7394)	0.6236 (0.6159 - 0.6313)
(0.001, 0.001, 12)	0.5834 (0.5830 - 0.5858)	0.7734 (0.7529 - 0.7939)	0.5834 (0.5691 - 0.5977)	0.8766 (0.8753 - 0.8779)	0.5834 (0.5662 - 0.6097)	0.3917 (0.3658 - 0.4157)	0.6400 (0.6266 - 0.6534)	0.7388 (0.7369 - 0.7407)	0.6239 (0.6133 - 0.6345)
(1, 0.5, 12)	0.5971 (0.5963 - 0.5973)	0.7916 (0.7849 - 0.7983)	0.5971 (0.5920 - 0.6022)	0.8938 (0.8937 - 0.8939)	0.5971 (0.5917 - 0.6112)	0.3858 (0.3783 - 0.4071)	0.6578 (0.6297 - 0.6859)	0.7482 (0.7456 - 0.7508)	0.6374 (0.6155 - 0.6593)
pubmedbert, chunk_size250
(0.1, 0.1, 6)	0.5958 (0.5937 - 0.5963)	0.7789 (0.7558 - 0.8020)	0.5958 (0.5660 - 0.6256)	0.8607 (0.8595 - 0.8619)	0.5958 (0.5671 - 0.6188)	0.4135 (0.4051 - 0.4139)	0.6332 (0.6129 - 0.6535)	0.7474 (0.7459 - 0.7489)	0.6263 (0.6115 - 0.6411)
(0.1, 0.1, 8)	0.5766 (0.5755 - 0.5778)	0.7732 (0.7714 - 0.7750)	0.5766 (0.5726 - 0.5806)	0.8630 (0.8607 - 0.8653)	0.5766 (0.5593 - 0.5814)	0.4012 (0.3790 - 0.4210)	0.6229 (0.6111 - 0.6347)	0.7354 (0.7329 - 0.7379)	0.6190 (0.6145 - 0.6235)
(0.1, 0.1, 12)	0.5407 (0.5396 - 0.5412)	0.7647 (0.7646 - 0.7648)	0.5407 (0.5138 - 0.5676)	0.8599 (0.8579 - 0.8619)	0.5407 (0.5292 - 0.5633)	0.3832 (0.3714 - 0.3885)	0.5959 (0.5840 - 0.6078)	0.7130 (0.7102 - 0.7158)	0.5867 (0.5733 - 0.6001)
w RAG, w Few Shot
MedEmbed, chunk_size250
(0.001, 0.001, 6)	0.7659 (0.7638 - 0.7686)	0.8283 (0.8171 - 0.8395)	0.7659 (0.7647 - 0.7671)	0.8958 (0.8936 - 0.8980)	0.7659 (0.7398 - 0.7774)	0.5342 (0.5251 - 0.5577)	0.7876 (0.7743 - 0.8009)	0.8584 (0.8567 - 0.8601)	0.7961 (0.7664 - 0.8258)
(0.001, 0.001, 8)	0.7409 (0.7381 - 0.7435)	0.8125 (0.7832 - 0.8418)	0.7409 (0.7370 - 0.7448)	0.8836 (0.8834 - 0.8838)	0.8409 (0.8238 - 0.8551)	0.5263 (0.5099 - 0.5343)	0.7645 (0.7349 - 0.7941)	0.8381 (0.8376 - 0.8386)	0.7669 (0.7628 - 0.7710)
(0.001, 0.001, 12)	0.7393 (0.7374 - 0.7406)	0.8093 (0.7931 - 0.8255)	0.7393 (0.7213 - 0.7573)	0.8821 (0.8809 - 0.8833)	0.7393 (0.7106 - 0.7606)	0.5179 (0.4983 - 0.5262)	0.7628 (0.7381 - 0.7875)	0.8371 (0.8368 - 0.8374)	0.7654 (0.7573 - 0.7735)
(0.1, 0.1, 6)	0.7658 (0.7649 - 0.7675)	0.8280 (0.8013 - 0.8547)	0.7658 (0.7567 - 0.7749)	0.8956 (0.8950 - 0.8962)	0.7658 (0.7447 - 0.7888)	0.7342 (0.7074 - 0.7564)	0.7874 (0.7596 - 0.8152)	0.8585 (0.8570 - 0.8600)	0.7963 (0.7807 - 0.8119)
(0.1, 0.1, 8)	0.7420 (0.7420 - 0.7446)	0.8128 (0.8053 - 0.8203)	0.7420 (0.7223 - 0.7617)	0.8832 (0.8809 - 0.8855)	0.7420 (0.7351 - 0.7528)	0.5276 (0.5035 - 0.5519)	0.7656 (0.7594 - 0.7718)	0.8387 (0.8373 - 0.8401)	0.7678 (0.7521 - 0.7835)
(0.1, 0.1, 12)	0.7450 (0.7433 - 0.7451)	0.8330 (0.8228 - 0.8432)	0.7450 (0.7222 - 0.7678)	0.9040 (0.9032 - 0.9048)	0.7450 (0.7245 - 0.7668)	0.5528 (0.5401 - 0.5605)	0.7707 (0.7559 - 0.7855)	0.8401 (0.8391 - 0.8411)	0.7698 (0.7589 - 0.7807)
(1, 0.5, 6)	0.6957 (0.6941 - 0.6986)	0.7705 (0.7427 - 0.7983)	0.6957 (0.6800 - 0.7114)	0.8457 (0.8438 - 0.8476)	0.6957 (0.6872 - 0.7215)	0.4757 (0.4560 - 0.5005)	0.7229 (0.7098 - 0.7360)	0.8098 (0.8073 - 0.8123)	0.7261 (0.7234 - 0.7288)
(1, 0.5, 8)	0.6946 (0.6925 - 0.6952)	0.7694 (0.7693 - 0.7695)	0.6946 (0.6841 - 0.7051)	0.8451 (0.8427 - 0.8475)	0.6946 (0.6775 - 0.7218)	0.4773 (0.4603 - 0.4945)	0.7214 (0.7166 - 0.7262)	0.8091 (0.8068 - 0.8114)	0.7252 (0.6982 - 0.7522)
(1, 0.5, 12)	0.6722 (0.6715 - 0.6725)	0.7477 (0.7337 - 0.7617)	0.6722 (0.6605 - 0.6839)	0.8237 (0.8221 - 0.8253)	0.6722 (0.6635 - 0.6843)	0.4567 (0.4421 - 0.4677)	0.6975 (0.6732 - 0.7218)	0.7951 (0.7937 - 0.7965)	0.7050 (0.7029 - 0.7071)
MedEmbed, chunk_size350
(0.001, 0.001, 12)	0.7173 (0.7153 - 0.7187)	0.7925 (0.7740 - 0.8110)	0.7173 (0.7014 - 0.7332)	0.8677 (0.8673 - 0.8681)	0.7173 (0.6957 - 0.7471)	0.4929 (0.4842 - 0.4934)	0.7409 (0.7149 - 0.7669)	0.8233 (0.8210 - 0.8256)	0.7456 (0.7186 - 0.7726)
(0.1, 0.1, 12)	0.7173 (0.7169 - 0.7194)	0.7925 (0.7810 - 0.8040)	0.7173 (0.7028 - 0.7318)	0.8677 (0.8649 - 0.8705)	0.7173 (0.6993 - 0.7382)	0.4929 (0.4891 - 0.5087)	0.7409 (0.7213 - 0.7605)	0.8233 (0.8208 - 0.8258)	0.7456 (0.7434 - 0.7478)
(1, 0.5, 12)	0.6728 (0.6703 - 0.6745)	0.7506 (0.7381 - 0.7631)	0.6728 (0.6553 - 0.6903)	0.8281 (0.8252 - 0.8310)	0.6728 (0.6600 - 0.6962)	0.4603 (0.4430 - 0.4799)	0.6975 (0.6693 - 0.7257)	0.7955 (0.7944 - 0.7966)	0.7055 (0.6997 - 0.7113)

## Sheet: Table S3
LLaMA_vs_LLaMA-RAG
Task: Mortality Prediction
	Method	Accuracy (95% CI)	Binary Precision (95% CI)	Binary Recall (95% CI)	Binary F1 (95% CI)	Weighted Precision (95% CI)	Weighted Recall (95% CI)	Weighted F1 (95% CI)	Specificity (95% CI)	Micro F1 (95% CI)	Macro F1 (95% CI)	Weighted AUROC	Weighted AUPRC (95% CI)
	preliminary experiment llama 3.1-8B w5-Shot	0.6224 (0.6221 - 0.6227)	0.0413 (0.0246 - 0.0580)	0.8229 (0.8031 - 0.8427)	0.0787 (0.0680 - 0.0894)	0.9756 (0.9735 - 0.9777)	0.6224 (0.6221 - 0.6225)	0.7491 (0.7433 - 0.7549)	0.6184 (0.6168 - 0.6200)	0.6224 (0.6075 - 0.6373)	0.4206 (0.3985 - 0.4427)	0.6894 (0.6867 - 0.6921)	0.4959 (0.4828 - 0.5090)
	preliminary experiment llama 3.2-3B w5-Shot	0.1745 (0.1728 - 0.1762)	0.0225 (0.0092 - 0.0358)	0.9688 (0.9674 - 0.9702)	0.0440 (0.0163 - 0.0717)	0.9770 (0.9747 - 0.9793)	0.1745 (0.1599 - 0.1891)	0.2692 (0.2644 - 0.2740)	0.1587 (0.1583 - 0.1591)	0.1745 (0.1640 - 0.1850)	0.1588 (0.1292 - 0.1884)	0.5637 (0.5621 - 0.5653)	0.4311 (0.4253 - 0.4369)
	preliminary experiment llama 3.1-8B w9-Shot	0.6440 (0.6424 - 0.6456)	0.0463 (0.0268 - 0.0658)	0.8750 (0.8743 - 0.8757)	0.0879 (0.0599 - 0.1159)	0.9775 (0.9756 - 0.9794)	0.6440 (0.6246 - 0.6634)	0.7653 (0.7459 - 0.7847)	0.6394 (0.6385 - 0.6403)	0.6440 (0.6176 - 0.6704)	0.4334 (0.4179 - 0.4489)	0.7572 (0.7566 - 0.7578)	0.4985 (0.4969 - 0.5001)
	preliminary experiment llama 3.2-3B w9-Shot	0.3293 (0.3271 - 0.3315)	0.0275 (0.0035 - 0.0515)	0.9688 (0.9417 - 0.9959)	0.0536 (0.0476 - 0.0596)	0.9790 (0.9780 - 0.9800)	0.3293 (0.3085 - 0.3501)	0.4722 (0.4684 - 0.4760)	0.3165 (0.3138 - 0.3192)	0.3293 (0.3232 - 0.3354)	0.2671 (0.2597 - 0.2745)	0.6426 (0.6421 - 0.6431)	0.4619 (0.4498 - 0.4740)
	LLaMA-RAG Model	0.9464 (0.9448 - 0.9480)	0.2571 (0.2302 - 0.2840)	0.9479 (0.9273 - 0.9685)	0.4044 (0.3972 - 0.4116)	0.9847 (0.9830 - 0.9864)	0.9464 (0.9407 - 0.9521)	0.9610 (0.9377 - 0.9843)	0.9464 (0.9458 - 0.9470)	0.9464 (0.9221 - 0.9707)	0.6882 (0.6700 - 0.7064)	0.9570 (0.9543 - 0.9597)	0.6536 (0.6479 - 0.6593)
Task: ASA Classification
	Method	Accuracy (95% CI)	Weighted Precision (95% CI)	Weighted Recall (95% CI)	Weighted Specificity (95% CI)	Micro F1 (95% CI)	Macro F1 (95% CI)	Weighted F1 (95% CI)	Weighted AUROC (95% CI)	Weighted AUPRC (95% CI)
	preliminary experiment llama 3.1-8B	0.4544 (0.4531 - 0.4548)	0.7116 (0.7088 - 0.7144)	0.4544 (0.4424 - 0.4664)	0.8319 (0.8305 - 0.8333)	0.4544 (0.4387 - 0.4653)	0.2710 (0.2656 - 0.2804)	0.5386 (0.5267 - 0.5505)	0.6590 (0.6585 - 0.6595)	0.5089 (0.4978 - 0.5200)
	preliminary experiment llama 3.2-3B	0.3246 (0.3222 - 0.3246)	0.6574 (0.6568 - 0.6580)	0.3246 (0.3019 - 0.3473)	0.7101 (0.7086 - 0.7116)	0.3246 (0.3204 - 0.3526)	0.2364 (0.2318 - 0.2577)	0.2471 (0.2285 - 0.2657)	0.5778 (0.5749 - 0.5807)	0.3921 (0.3764 - 0.4078)
	(0.001, 0.001, 8)	0.7409 (0.7381 - 0.7435)	0.8125 (0.7832 - 0.8418)	0.7409 (0.7370 - 0.7448)	0.8836 (0.8834 - 0.8838)	0.8409 (0.8238 - 0.8551)	0.5263 (0.5099 - 0.5343)	0.7645 (0.7349 - 0.7941)	0.8381 (0.8376 - 0.8386)	0.7669 (0.7628 - 0.7710)
