# Supplementary material for: Predicting 30-Day Postoperative Mortality and American Society of Anesthesiologists Physical Status Using Retrieval-Augmented Large Language Models: Development and Validation Study
Source: J Med Internet Res. 2025 Jun 3;27:e75052. doi: 10.2196/75052 (PMC12174870; doi:10.2196/75052)
Supplement: Multimedia Appendix 4 [file jmir_v27i1e75052_app4.xlsx]

## Sheet: 工作表1
Summary of laboratory values. Values are medians (25th, 75th percentile).
Feature	Training/ Retrieval cohort (N=19,592)	Validation cohort (N=4,899)	Overall cohort (N=24,491)
Hemoglobin (g/dL)	13.1 (11.6, 14.1)	13.1 (11.5, 14.1)	13.1 (11.6, 14.1)
Hematocrit (%)	39.8 (36.3, 42.4)	39.8 (36.1, 42.3)	39.8 (36.2, 42.4)
Platelet (103/μL)	244 (201, 280)	244 (201, 279)	244 (201, 280)
Prothrombin time (sec)	10.2 (10, 10.4)	10.2 (10, 10.4)	10.2 (10, 10.4)
International normalized ratio	0.99 (0.96, 1.01)	0.99 (0.97, 1.01)	0.99 (0.96, 1.01)
Activated partial thromboplastin time (sec)	27.1 (26.2, 28.2)	27.1 (26.1, 28.2)	27.1 (26.2, 28.2)
Blood urea nitrogen (mg/dL)	15 (15, 17)	15 (15, 18)	15 (15, 17)
Creatinine (mg/dL)	0.78 (0.69, 1.01)	0.78 (0.7, 1)	0.78 (0.69, 1.01)
Aspartate transaminase (Unit/L)	20 (20, 20)	20 (20, 20)	20 (20, 20)
Alanine transaminase (Unit/L)	17 (14, 21)	17 (14, 21)	17 (14, 21)
Blood sugar (mg/dL)	110 (102, 122)	110 (102, 122)	110 (102, 122)
Sodium (mmol/L)	139 (137, 140)	139 (137, 140)	139 (137, 140)
Potassium (mmol/L)	3.9 (3.8, 4.1)	3.9 (3.8, 4.1)	3.9 (3.8, 4.1)
Summary of vital sign values. Values are medians (25th, 75th percentile).
Feature	Training/ Retrieval cohort (N=19,592)	Validation cohort (N=4,899)	Overall cohort (N=24,491)
Body temperature (Co)	36.4 (36, 36.6)	36.4 (36, 36.6)	36.4 (36, 36.6)
Pulse oximeter (%)	97 (96, 98)	97 (96, 98)	97 (96, 98)
Heart rate (min-1)	77 (68, 84)	77 (68, 84)	77 (68, 84)
Respiratory rate (min-1)	14 (14, 15)	14 (14, 15)	14 (14, 15)
Systolic blood pressure (mmHg)	146 (133, 163)	146 (133, 162)	146 (133, 162)
Diastolic blood pressure (mmHg)	80 (73, 87)	80 (73, 87)	80 (73, 87)
