# Supplementary material for: Predicting 30-Day Postoperative Mortality and American Society of Anesthesiologists Physical Status Using Retrieval-Augmented Large Language Models: Development and Validation Study
Source: J Med Internet Res. 2025 Jun 3;27:e75052. doi: 10.2196/75052 (PMC12174870; doi:10.2196/75052)
Supplement: Multimedia Appendix 7 [file jmir_v27i1e75052_app7.xlsx]

## Sheet: 工作表1
patient_id	Provider_service	Procedure_description	Diagnosis	Urgency_level	Planned_anesthesia	Description	Chief_complaint	Present_illness	Discharge_diagnosis	Discharge_treatment	ASA_class	death_in_30d
1001904101	Orthopedic Department	ROI ( clavicler ); AO hook LCP	right clavicle fracture s/p ORIF	normal	ETGA	This 43 years old overweight male has MAJOR OPERATIONS and ASA class 1. Preoperative lab tests showed liver impairment, hypokalemia. Vital signs: alert, heart rate 95 bpm, blood pressure 127/83, SpO2 96%, body temperature 37.2°C, respiratory rate 16 breaths per minute. A chest X-ray showed Normal heart size. The electrocardiogram showed Sinus rhythm. Other exam included Nil. Special conditions in…	Right shoulder pain with limited range of motion since motorcycle accident on 2022/11/08.	Mr. Chang is a 42 year-old man without systemic diseases. He had suffered from right shoulder pain with limited range of motion since motorcycle accident on 2022/11/08. He did not seek medical assistance immediately. He has no other discomforts but the pain over right shoulder persisted, with limitation of motion. He then came to our OPD for help, where physical examination showed tenderness and …	Displaced fracture of shaft of right clavicle, initial encounter for closed fracture Person injured in unspecified vehicle accident, initial encounter	Reposition Right Clavicle with Internal Fixation Device, Open Approach	1	no
1001422771	Cardiovascular Surgery	Re-open for full sternotomy open heart	Type A aortic dissection s/p total arch grafting, post op bleeding	emergent	ETGA	This 80 years old overweight female has HYPERTENSION, CARDIAC DISEASE, BLEEDING DISORDER, MAJOR OPERATIONS and ASA class 5. Preoperative lab tests showed anemia, thrombocytopenia, prolonged INR, hyperglycemiahypokalemia. Vital signs: comatous, heart rate 80 bpm, blood pressure 111/54, SpO2 100%, body temperature 36.4°C, respiratory rate 14 breaths per minute. Other exam included Nil. Special cond…	sudden onset epigastric pain since 3 hours ago, waking her up from sleep	This is a 79-year-old woman with 1. Acute ascending aortic dissection, type I s/p Total arch grafting (26-10-8-8mm Intergard), Antegrade endografting (Medtronic Valiant Captivia: 26-105mm; 22-105mm), Temporary pacemaker over RV on 2022/9/9 2. Underlying right heart failure 3. atrial fibrillation, treated with Pradaxa, amiodarone 4. hypertension 5. old CVA (2019/5, right ACA) She presented with su…			5	yes
