# Supplementary material for: Predicting 30-Day Postoperative Mortality and American Society of Anesthesiologists Physical Status Using Retrieval-Augmented Large Language Models: Development and Validation Study
Source: J Med Internet Res. 2025 Jun 3;27:e75052. doi: 10.2196/75052 (PMC12174870; doi:10.2196/75052)
Supplement: Multimedia Appendix 10 [file jmir_v27i1e75052_app10.xlsx]

## Sheet: Appendix Table 7
Task: ASA Classification
Method	True Label	Adjacent Misclassification (ASA ±1)	Distant Misclassification (ASA ±2 or more)	Total Misclassification (%)	Distant Misclassification Rate (%)
Random Forest with Grid Search	ASA 5	7/11	4/11	100.0%	36.4%
Random Forest with Randomized Search	ASA 5	4/11	7/11	100.0%	63.6%
Support Vector Machine with Grid Search	ASA 5	8/11	3/11	100.0%	27.3%
Support Vector Machine with Randomized Search	ASA 5	7/11	4/11	100.0%	36.4%
XGBoost with Grid Search	ASA 5	4/11	7/11	100.0%	63.6%
XGBoost with Randomized Search	ASA 5	4/11	7/11	100.0%	63.6%
Logistic Regression with Grid Search	ASA 5	8/11	3/11	100.0%	27.3%
Logistic Rrgression with Randomized Search	ASA 5	8/11	3/11	100.0%	27.3%
LLaMA-RAG Model	ASA 5	3/11	2/11	45.5%	18.2%
