# Supplementary material for: Predicting 30-Day Postoperative Mortality and American Society of Anesthesiologists Physical Status Using Retrieval-Augmented Large Language Models: Development and Validation Study
Source: J Med Internet Res. 2025 Jun 3;27:e75052. doi: 10.2196/75052 (PMC12174870; doi:10.2196/75052)
Supplement: Multimedia Appendix 12 [file jmir_v27i1e75052_app12.xlsx]

## Sheet: Appendix Table 9
ASA Label	LLaMA-RAG Response		Mortality Label	LLaMA-RAG Response
1	Considering the patient’s medical history and current condition, several factors support the classification of ASA Class 1. The patient is a 43-year-old male with a history of major operations and smoking; however, his preoperative lab tests are normal, and vital signs are stable, including heart rate, blood pressure, and oxygen saturation. His chest X-ray and ECG findings show no abnormalities, …		no	Considering the patient’s medical history and current condition, several factors support the low risk of 30-day mortality. The patient is a 43-year-old male with no significant systemic illness, as indicated by his ASA Class 1 status, normal preoperative lab tests, and stable vital signs. His chest X-ray and ECG findings are unremarkable, suggesting no underlying cardiopulmonary disease that coul…
1	Considering the patient’s medical history and current condition, several factors support the classification of ASA Class 1. The patient is a 23-year-old male with no history of systemic disease, indicating an overall healthy condition. While he has a history of major operations and smoking, his vital signs are stable, and his chest X-ray and ECG findings are unremarkable, showing no evidence of s…		no	Considering the patient’s medical history and current condition, several factors support the low risk of 30-day mortality. The patient is a 23-year-old male with no history of systemic disease, indicating a healthy baseline condition. His vital signs are stable, and preoperative evaluations, including chest X-ray and ECG, show no significant abnormalities. Although hypokalemia was noted, it is ge…
2	Considering the patient’s medical history and current condition, several factors support the classification of ASA Class 2. The patient is a 51-year-old male with multiple chronic conditions, including diabetes, hypertension, renal disease, and a bleeding disorder, which increase his perioperative risk. While his vital signs are stable, he has a history of sepsis with multi-organ dysfunction, acu…		no	Considering the patient’s medical history and current condition, several factors support the low risk of 30-day mortality. The patient is a 51-year-old male with multiple chronic conditions, including diabetes, hypertension, renal disease, and a history of sepsis with multi-organ dysfunction. Despite these comorbidities, his current vital signs are stable, and there is no immediate evidence of se…
2	Considering the patient’s medical history and current condition, several factors support the classification of ASA Class 2. The patient is a 56-year-old male with a history of advanced esophageal cancer, smoking, and ongoing chemotherapy, which contribute to an increased perioperative risk. His preoperative lab tests show thrombocytopenia and renal impairment, indicating some degree of systemic d…		yes	Considering the patient’s medical history and current condition, several factors support the high risk of 30-day mortality. The patient has advanced stage IV esophageal cancer with marked obstruction, cachexia, and ongoing chemotherapy, which significantly compromise his overall prognosis. His preoperative lab results indicate thrombocytopenia and renal impairment, suggesting systemic dysfunction…
3	Considering the patient’s medical history and current condition, several factors support the classification of ASA Class 3. The patient is a 60-year-old male with multiple systemic diseases, including hypertension, renal impairment, anemia, and a history of major surgeries, all of which significantly impact his physiological status. He has stage IVc descending colon adenocarcinoma with intra-abdo…		no	Considering the patient’s medical history and current condition, several factors support the low risk of 30-day mortality. The patient is a 60-year-old male with multiple comorbidities, including hypertension, renal impairment, anemia, and stage IVc descending colon adenocarcinoma with metastasis. While he has undergone multiple major surgeries and chemotherapy, his vital signs are stable, and th…
3	Considering the patient’s medical history and current condition, several factors support the classification of ASA Class 3. The patient is a 65-year-old overweight female with multiple chronic conditions, including diabetes, hypertension, end-stage renal disease (ESRD) on dialysis, coronary artery disease (CAD), and hepatic disease, all of which contribute to significant systemic compromise. Her …		yes	Considering the patient’s medical history and current condition, several factors support the high risk of 30-day mortality. The patient is a 65-year-old overweight female with multiple chronic conditions, including diabetes, hypertension, end-stage renal disease (ESRD) requiring dialysis, coronary artery disease (CAD), and hepatic disease, all of which significantly increase perioperative risk. S…
4	Considering the patient’s medical history and current condition, several factors support the classification of ASA Class 4. The patient is a 71-year-old female with multiple severe systemic diseases, including diabetes, hypertension, chronic kidney disease (stage 5, ESRD on dialysis), and coronary artery disease with a history of stent placement. She also has a history of acute pulmonary edema, v…		no	Considering the patient’s medical history and current condition, several factors support the low risk of 30-day mortality. The patient is a 71-year-old female with multiple chronic conditions, including diabetes, hypertension, end-stage renal disease (ESRD) on dialysis, and coronary artery disease (CAD) with prior stent placement. She has anemia and hyperglycemia, but her vital signs remain stabl…
4	Considering the patient’s medical history and current condition, several factors support the classification of ASA Class 4. The patient is a 61-year-old obese male with multiple severe comorbidities, including hypertension, hyperlipidemia, hepatic disease, renal disease, and a bleeding disorder, all of which significantly increase his surgical risk. His preoperative lab tests indicate anemia, thr…		yes	Considering the patient’s medical history and current condition, several factors support the high risk of 30-day mortality. The patient is a 61-year-old obese male with severe comorbidities, including hypertension, hyperlipidemia, hepatic and renal disease, a bleeding disorder, and advanced bladder cancer with liver and bone metastases. His preoperative lab results indicate anemia, thrombocytopen…
5	Considering the patient’s medical history and current condition, several factors support the classification of ASA Class 5. The patient is a 79-year-old overweight female with multiple severe comorbidities, including hypertension, cardiovascular disease, cerebrovascular disease, bleeding disorder, and a history of major operations, indicating significant systemic compromise. She has a history of …		no	Considering the patient’s medical history and current condition, several factors support the low risk of 30-day mortalitydespite her critical status. The patient is a 79-year-old overweight female with severe cardiovascular disease, cerebrovascular disease, hypertension, and a bleeding disorder, placing her in ASA Class 5. She has a history of complete atrioventricular block requiring pacemaker i…
5	Considering the patient’s medical history and current condition, several factors support the classification of ASA Class 5. The patient is a 94-year-old overweight female with severe systemic disease, including hypertension, renal disease, and advanced cervical cancer with prior chemoradiotherapy, indicating a poor overall prognosis. She is currently comatose and experiencing impending respirator…		yes	Considering the patient’s medical history and current condition, several factors support the high risk of 30-day mortality. The patient is a 94-year-old overweight female with severe comorbidities, including hypertension, renal disease, dementia, and advanced cervical cancer (Stage IIIB) with prior chemoradiotherapy, indicating poor overall prognosis. She is currently comatose with impending resp…
