# Supplementary material for: Predicting 30-Day Postoperative Mortality and American Society of Anesthesiologists Physical Status Using Retrieval-Augmented Large Language Models: Development and Validation Study
Source: J Med Internet Res. 2025 Jun 3;27:e75052. doi: 10.2196/75052 (PMC12174870; doi:10.2196/75052)
Supplement: Multimedia Appendix 13 [file jmir_v27i1e75052_app13.xlsx]

## Sheet: Appendix Table 10
Model	ASA 5 TP	ASA 5 TP Rate	Mortality TP	Mortality TP Rate
Random Forest w/ Grid Search	0/11	0%	67/96	69.8%
Random Forest w/ Randomized Search	0/11	0%	34/96	35.4%
Support Vector Machine w/ Grid Search	0/11	0%	82/96	85.4%
Support Vector Machine w/ Randomized Search	0/11	0%	82/96	85.4%
XGBoost w/ Grid Search	0/11	0%	79/96	82.3%
XGBoost w/ Randomized Search	0/11	0%	35/96	36.5%
Logistic Regression w/ Grid Search	0/11	0%	76/96	79.2%
Logistic Regression w/ Randomized Search	0/11	0%	82/96	85.4%
LLaMA (w/o few-shot, w/o RAG)	1/11	9.1%	54/96	56.2%
LLaMA-RAG Model (w/o few-shot, w/ RAG)	3/11	0.273	76/96	79.2%
LLaMA (w/ few-shot, w/o RAG)	6/11	54.5%	84/96	87.5%
LLaMA-RAG Model (w/ few-shot, w/ RAG)	6/11	54.5%	91/96	94.8%
